# Supplementary material for: Construction of the Cellulose Nanofibers (CNFs) Aerogel Loading TiO2 NPs and Its Application in Disposal of Organic Pollutants
Source: Polymers (Basel). 2021 Jun 2;13(11):1841. doi: 10.3390/polym13111841 (PMC8199583; doi:10.3390/polym13111841)
Supplement: Supplementary file 1 [file polymers-13-01841-s001.zip]

Archive with 1 entries (1 files):
- polymers-1221844-supplementary.pdf
